# Supplementary material for: Association Between Temperature, Sunlight Hours, and Daily Steps in School-Aged Children over a 35-Week Period
Source: J Clin Med. 2024 Dec 17;13(24):7679. doi: 10.3390/jcm13247679 (PMC11677288; doi:10.3390/jcm13247679)
Supplement: Supplementary file 1 [file jcm-13-07679-s001.zip]

Archive with 1 entries (1 files):
- jcm-3244325-supplementary.pdf
